# Supplementary material for: Genetic Variation Study of Several Romanian Pepper (Capsicum annuum L.) Varieties Revealed by Molecular Markers and Whole Genome Resequencing
Source: Int J Mol Sci. 2024 Nov 5;25(22):11897. doi: 10.3390/ijms252211897 (PMC11593692; doi:10.3390/ijms252211897)
Supplement: Supplementary file 1 [file ijms-25-11897-s001.zip]

Archive with 5 entries (5 files):
- Supplementary File S10.png
- Supplementary File S11.png
- Supplementary File S12.docx
- Supplementary files S13.rar
- Supplementary files S1-S9.xlsx
