# Supplementary material for: Genetic Variation Study of Several Romanian Pepper (Capsicum annuum L.) Varieties Revealed by Molecular Markers and Whole Genome Resequencing
Source: Int J Mol Sci. 2024 Nov 5;25(22):11897. doi: 10.3390/ijms252211897 (PMC11593692; doi:10.3390/ijms252211897)
Supplement: Supplementary file 1 [file ijms-25-11897-s001.zip › Supplementary files S1-S9.xlsx]

## Sheet: S1
S1: The results of SSR profiles detected with 3 selected primers in C. annuum. Lane M corresponds to 1 kb plus molecular weight marker, A1-gDEC, A2-gVLA, A3-gGAL, A4-gSPL, A5-gCOS, A6-gROI, A7-gCAN varieties. In the picture are selected alleles from 190 bp to 530 bp.
SSR-P3P4 produced three alleles with sizes between 200–400 bp. Allele 1 (400 bp) and allele 2 (220 bp) were observed in all seven cultivars (gDEC, gVLA, gROI, gGAL, gSPL, gCOS, gCAN), whereas allele 3 (180 bp) was observed only in gDEC, gGAL and gCOS cultivars. SSR-P5P6 produced four alleles with within the range of 150–250 bp. Allele 1 (250 bp) was present in three cultivars (gDEC, gVLA, gGAL), …

## Sheet: S2
S2: Calculus per genotype for each locus, the number of alleles (Ae) and the number of rare alleles (rareness) were calculated by the software.

## Sheet: S3
S3: Modified Rogers distances with SSR markers.

## Sheet: S4
S4: ISSR profiles detected with 5 selected primers in C. annuum. Lane M1 corresponds to 1 kb plus molecular weight marker and M2 to 200 bp ladder, A1-gDEC, A2-gVLA, A3-gGAL, A4-gSPL, A5-gCOS, A6-gROI, A7-gCAN va-rieties. In the picture are selected amplified products ranged from 500 bp to 4000 bp.
Primer P21 amplified a total of 38 bands with product size ranged from 850 to 4000 bp and generated highlighted monomorphic bands in all samples, whereas monomorphic bands of approximately 1700 bp were observed only in hot pepper samples (gDEC, gVLA, gROI). Primer P22 amplified a total of 28 bands with product size ranged from 500 to 2800 bp, and did not show polymorphism. Primer P23 showed a hig…

## Sheet: S5
S5: include the results of ISSR and SSR markers from calculus per locus analysis: expected heterozygosity (He), number of effective alleles (Ae) and specificity of a marker in each allele (Spe Allele).

## Sheet: S6
S6: Nei distances with ISSR markers.

## Sheet: S7
Genotype	gDEC	gVLA	gGAL	gSPL	gCOS	gROI	gCAN
Upstream	16113	14388	15965	15238	16402	15386	15924
Exonic Stop gain	60	50	51	50	58	49	50
Exonic Stop loss	7	7	9	10	8	8	10
Exonic Frameshift deletion	636	584	599	630	627	617	624
Exonic Frameshift insertion	504	469	468	487	472	503	497
Exonic Non-frameshift deletion	419	417	433	463	476	422	442
Exonic Non-frameshift insertion	486	445	479	503	499	471	472
Intronic	34793	31040	34409	35475	35759	33510	35127
Splicing	96	79	93	90	106	94	99
Downstream	12674	11347	12555	12451	13056	12172	12559
Upstream/Downstream	973	925	1015	976	1066	939	993
Intergenic	490710	408413	479755	475568	512647	462384	494802
Others	25607	22441	25127	25424	26186	24020	26000
Insertion	292026	245989	286187	281857	304056	275984	293936
Deletion	291762	245085	285472	285891	304012	275238	294306
Heterozygous rate	0.016	0.036	0.014	0.046	0.014	0.013	0.014
Total	583892	491270	571749	568028	608156	551317	588334
S7: Statistics of InDELs detection and annotation based on WGS for all studied genotypes

## Sheet: S8
Genotype	gDEC	gVLA	gGAL	gSPL	gCOS	gROI	gCAN
Upstream	247	188	255	223	248	227	248
Exonic	5253	3694	5284	4065	5648	4774	4878
Downstream	267	184	248	210	249	229	237
Intronic	919	665	968	753	956	787	898
Upstream/Downstream	20	18	16	10	23	12	18
Intergenic	12466	8636	12428	9787	13479	10925	11801
Splicing	10	9	11	8	10	14	10
Others	960	700	959	721	1042	845	903
INS	7	11	34	30	32	6	10
DEL	16324	11415	16327	12826	17414	14278	15456
INV	3811	2668	3808	2921	4209	3529	3527
ITX	7258	5390	7461	5711	7610	6588	6660
CTX	34202	24268	34328	26094	35147	30383	31526
Total	61602	43752	61958	47582	64412	54784	57179
S8: Statistics of SVs detection and annotation based on WGS for all studied genotypes

## Sheet: S9
Genotype	gDEC	gVLA	gGAL	gSPL	gCOS	gROI	gCAN
Upstream	843	545	802	571	803	776	809
Exonic	1967	2062	1933	2052	1952	1995	1969
Intronic	1415	916	1411	971	1422	1295	1370
Downstream	675	455	668	488	698	636	638
Upstream/Downstream	35	16	30	21	28	27	28
Intergenic	38174	25998	37891	27922	37594	36261	36568
Others	1968	1605	1942	1658	1926	1918	1912
Duplication number	5218	5708	4905	5688	4595	5053	4987
Deletion number	39859	25889	39772	27995	39828	37855	38307
Duplication length(bp)	51617500	73592400	47571200	74647700	47766200	50229600	51831800
Deletion length(bp)	217367200	202477900	216258600	222946500	227249500	212113600	228093600
Total	45077	31597	44677	33683	44423	42908	43294
S9: Statistics of CNV detection and annotation based on WGS for all studied genotypes
